# Supplementary material for: Dry Eye Disease Patients with Xerostomia Report Higher Symptom Load and Have Poorer Meibum Expressibility
Source: PLoS One. 2016 May 5;11(5):e0155214. doi: 10.1371/journal.pone.0155214 (PMC4858238; doi:10.1371/journal.pone.0155214)
Supplement: S1 Table — (ZIP) [file pone.0155214.s001.zip]

Archive with 3 entries (2 files):
- Supporting information.xlsx
- __MACOSX/
- __MACOSX/._Supporting information.xlsx
