# Supplementary material for: Dry Eye Disease Patients with Xerostomia Report Higher Symptom Load and Have Poorer Meibum Expressibility
Source: PLoS One. 2016 May 5;11(5):e0155214. doi: 10.1371/journal.pone.0155214 (PMC4858238; doi:10.1371/journal.pone.0155214)
Supplement: S1 Table — (ZIP) [file pone.0155214.s001.zip › Supporting information.xlsx]

## Sheet: Recovered_Sheet1
S1 Table. Patient Demographics with Symptoms and Signs
Patient number	Sex	Age group (years)	Medications against dyspepsia and gastro-esophageal reflux	Diuretics	Antihypertensives	Medications against acne	Oral contraceptives	Hormone replacement therapy	Medications against urge incontinence	Medications against benign prostatic hyperplasia	Anti-Parkinsonian medications	Antipsychotics	Anxiolytics	Antidepressants	Antitussives	Medications against chronic obstructive pulmonary disease	Antihistamines	Number of systemic prescription drugs used	Previously diagnosed with Sjögren's syndrome	Xerostomia (daily symptoms of dry mouth the last three months)	Ocular surface disease index	Dry eye severity level	Tear film breakup time	Ocluar protection index	Schirmer I	Staining	Meibum expressibility	Meibum quality
1	male	0 to 19	-	-	-	-	-	-	-	-	-	-	-	-	-	-	-	0	no	no	6.3	1.5	7	1.63	26.5	0	0	7
2	male	0 to 19	-	-	-	-	-	-	-	-	-	-	-	-	-	-	-	0	no	no	14.6	1	20	3.33	30	0	0	5
3	male	0 to 19	-	-	-	-	-	-	-	-	-	-	-	-	-	-	-	0	no	no	20.8	2	3.5	0.7	16	2.5	0	3.5
4	female	20 to 39	-	-	-	-	yes	-	-	-	-	-	-	-	yes	-	yes	3	no	yes	22.9	3	5.5	5.5	32.5	5	1	16
5	female	20 to 39	-	-	-	-	-	-	-	-	-	-	yes	yes	-	-	-	2	no	no	10.4	2	3.5	3.185	28	1	0	5
6	female	20 to 39	-	-	-	-	yes	-	-	-	-	-	-	-	-	-	yes	2	no	no	22.9	2	6.5	3.25	24	5	2	0
7	female	20 to 39	-	-	-	-	-	-	-	-	-	-	yes	-	-	-	yes	2	no	no	10.4	2	12.5	2.5	30	2	0	12
8	female	20 to 39	yes	-	-	-	yes	-	-	-	-	-	-	-	-	-	-	2	no	no	16.7	2	2	2	9	1.5	0.5	8
9	male	20 to 39	-	-	-	-	-	-	-	-	-	-	yes	yes	-	-	-	2	no	yes	12.5	1	14	5.185	32.5	0	0	6
10	female	20 to 39	yes	-	-	-	-	-	-	-	-	-	-	-	yes	-	-	2	no	no	6.3	1.5	11	2.56	35	2	0	4
11	female	20 to 39	-	-	-	-	yes	-	-	-	-	-	-	-	-	-	yes	2	no	no	8.3	2	6	1.58	17	5.5	1	0
12	female	20 to 39	-	yes	-	-	yes	-	-	-	-	-	-	-	-	-	-	2	no	no	4.2	1	12.5	5	12	0	0	0
13	female	20 to 39	-	-	-	-	yes	-	-	-	-	-	-	-	-	-	-	1	no	no	2.1	1	9.5	1.265	32.5	1	0	6
14	female	20 to 39	-	-	-	-	-	-	-	-	-	-	-	-	-	-	yes	1	no	no	39.6	1.5	7	3.045	27.5	4	0	5.5
15	male	20 to 39	-	-	-	yes	-	-	-	-	-	-	-	-	-	-	-	1	no	no	18.8	2	4	1.74	10	0.5	0	5
16	female	20 to 39	-	-	-	-	-	-	-	-	-	-	-	-	-	-	yes	1	no	no	14.6	2	7	2.335	35	0.5	0	4
17	male	20 to 39	-	-	-	-	-	-	-	-	-	-	-	-	-	-	yes	1	no	no	6.3	2	9.5	2.21	6	3.5	0.5	0
18	male	20 to 39	-	-	-	-	-	-	-	-	-	-	-	-	-	-	yes	1	no	yes	10.4	2	5.5	2.39	19.5	1	1	9
19	female	20 to 39	-	-	-	-	-	-	-	-	-	-	-	-	yes	-	-	1	no	no	6.3	2	6.5	1.515	6	0.5	0	9
20	female	20 to 39	-	-	-	-	yes	-	-	-	-	-	-	-	-	-	-	1	no	no	0	2	4	1.21	28.5	1.5	0	8
21	female	20 to 39	-	-	-	-	yes	-	-	-	-	-	-	-	-	-	-	1	no	no	27.1	2	5.5	5.5	20	0	0.5	6
22	female	20 to 39	-	-	-	-	-	-	-	-	-	-	-	-	-	-	yes	1	no	no	8.3	3	6	1.395	23.5	3.5	0	4.5
23	female	20 to 39	-	-	-	-	-	-	-	-	-	-	-	yes	-	-	-	1	no	no	14.6	2	3.5	1.165	28.5	1	2	2
24	male	20 to 39	-	-	-	-	-	-	-	-	-	-	-	yes	-	-	-	1	no	no	6.3	2	15	6	6	1	0	1
25	female	20 to 39	-	-	-	-	-	-	-	-	-	-	-	-	-	-	yes	1	no	yes	4.2	1	17	3.4	13.5	0.5	0	1
26	female	20 to 39	-	-	-	-	-	yes	-	-	-	-	-	-	-	-	-	1	no	no	6.3	3	2	1.67	2	12	2	0
27	female	20 to 39	-	-	-	-	-	-	-	-	-	-	-	-	-	-	yes	1	no	yes	8.3	2	5.5	0.915	25	0	1	0
28	male	20 to 39	-	-	-	-	-	-	-	-	-	-	-	yes	-	-	-	1	no	no	4.2	1.5	9.5	5.275	14	2	0	0
29	female	20 to 39	-	-	-	-	-	-	-	-	-	-	-	-	-	-	-	0	no	no	20.8	3	3	0.5	30.5	5.5	0	17
30	female	20 to 39	-	-	-	-	-	-	-	-	-	-	-	-	-	-	-	0	no	no	20.8	2	5	3.57	7	0.5	1	12
31	female	20 to 39	-	-	-	-	-	-	-	-	-	-	-	-	-	-	-	0	no	yes	12.5	2	3.5	3.5	7	0	0.5	9
32	female	20 to 39	-	-	-	-	-	-	-	-	-	-	-	-	-	-	-	0	no	no	12.5	2	3.5	1.06	24.5	1	0	8
33	male	20 to 39	-	-	-	-	-	-	-	-	-	-	-	-	-	-	-	0	no	yes	41.7	2	7	0.35	35	2	0.5	6
34	male	20 to 39	-	-	-	-	-	-	-	-	-	-	-	-	-	-	-	0	no	no	10.4	2	5.5	2.62	20	0	0.5	2
35	female	20 to 39	-	-	-	-	-	-	-	-	-	-	-	-	-	-	-	0	no	no	6.3	2	4.5	0.9	21.5	2.5	0	0
36	female	20 to 39	-	-	-	-	-	-	-	-	-	-	-	-	-	-	-	0	no	no	18.8	2	3.5	1.665	10	0	0	0
37	male	20 to 39	-	-	-	-	-	-	-	-	-	-	-	-	-	-	-	0	no	no	22.9	2	4.5	3.215	8.5	0	1	23
38	male	20 to 39	-	-	-	-	-	-	-	-	-	-	-	-	-	-	-	0	no	no	8.3	2	2.5	0.415	7	1	1	19.5
39	male	20 to 39	-	-	-	-	-	-	-	-	-	-	-	-	-	-	-	0	no	no	6.3	2	5.5	2.39	7	2.5	2.5	18.5
40	female	20 to 39	-	-	-	-	-	-	-	-	-	-	-	-	-	-	-	0	no	no	27.1	2	6	0.6	16.5	5.5	0	12.5
41	male	20 to 39	-	-	-	-	-	-	-	-	-	-	-	-	-	-	-	0	no	no	16.7	1.5	12.5	12.5	27.5	1	1	12
42	male	20 to 39	-	-	-	-	-	-	-	-	-	-	-	-	-	-	-	0	no	no	16.7	2	6	4.615	5.5	0	1	12
43	male	20 to 39	-	-	-	-	-	-	-	-	-	-	-	-	-	-	-	0	no	no	4.2	2	6	3.33	35	1	0	11.5
44	female	20 to 39	-	-	-	-	-	-	-	-	-	-	-	-	-	-	-	0	no	no	2.1	2	3.5	0.7	10	0	0	10.5
45	male	20 to 39	-	-	-	-	-	-	-	-	-	-	-	-	-	-	-	0	no	no	31.3	2.5	3	1.765	15	3.5	0.5	10
46	female	20 to 39	-	-	-	-	-	-	-	-	-	-	-	-	-	-	-	0	no	no	22.9	2	5	4.17	30	2	0	10
47	male	20 to 39	-	-	-	-	-	-	-	-	-	-	-	-	-	-	-	0	no	no	8.3	2	7.5	4.69	11	1	0	10
48	female	20 to 39	-	-	-	-	-	-	-	-	-	-	-	-	-	-	-	0	no	no	16.7	2	15.5	8.61	2.5	0	0	10
49	male	20 to 39	-	-	-	-	-	-	-	-	-	-	-	-	-	-	-	0	no	no	4.2	3	1	0.71	3	7	0.5	9
50	male	20 to 39	-	-	-	-	-	-	-	-	-	-	-	-	-	-	-	0	no	no	6.3	2	2.5	0.925	15	0	0	9
51	female	20 to 39	-	-	-	-	-	-	-	-	-	-	-	-	-	-	-	0	no	no	4.2	4	10	1.67	10	0	0	9
52	male	20 to 39	-	-	-	-	-	-	-	-	-	-	-	-	-	-	-	0	no	no	2.1	2.5	2	0.67	20	3	1	8
53	male	20 to 39	-	-	-	-	-	-	-	-	-	-	-	-	-	-	-	0	no	no	12.5	1.5	20	4	17	1	0	8
54	male	20 to 39	-	-	-	-	-	-	-	-	-	-	-	-	-	-	-	0	no	no	16.7	2	4.5	1.8	21.5	0.5	0	8
55	male	20 to 39	-	-	-	-	-	-	-	-	-	-	-	-	-	-	-	0	no	no	20.8	2.5	4.5	2.14	7	4.5	1	7.5
56	male	20 to 39	-	-	-	-	-	-	-	-	-	-	-	-	-	-	-	0	no	no	0	2.5	2.5	1.39	13	3.5	1	7
57	male	20 to 39	-	-	-	-	-	-	-	-	-	-	-	-	-	-	-	0	no	no	6.3	2	3	0.7	30	1	0.5	7
58	male	20 to 39	-	-	-	-	-	-	-	-	-	-	-	-	-	-	-	0	no	no	6.3	1	13.5	3.14	15	1	0.5	7
59	male	20 to 39	-	-	-	-	-	-	-	-	-	-	-	-	-	-	-	0	no	no	4.2	2	7	1.84	13.5	4	1	6
60	female	20 to 39	-	-	-	-	-	-	-	-	-	-	-	-	-	-	-	0	no	no	10.4	2	9.5	7.305	35	2	0	6
61	male	20 to 39	-	-	-	-	-	-	-	-	-	-	-	-	-	-	-	0	no	no	8.3	2	4.5	0.75	30	0	0	5
62	female	20 to 39	-	-	-	-	-	-	-	-	-	-	-	-	-	-	-	0	no	no	2.1	2	7	2.59	17	0	0	5
63	male	20 to 39	-	-	-	-	-	-	-	-	-	-	-	-	-	-	-	0	no	no	10.4	2	4.5	1.185	8	0	0	5
64	male	20 to 39	-	-	-	-	-	-	-	-	-	-	-	-	-	-	-	0	no	no	18.8	3	7	1.4	14.5	3	2	4
65	male	20 to 39	-	-	-	-	-	-	-	-	-	-	-	-	-	-	-	0	no	no	6.3	2	5	1.665	30	0.5	1.5	4
66	male	20 to 39	-	-	-	-	-	-	-	-	-	-	-	-	-	-	-	0	no	no	10.4	1.5	8	2.665	14	1	0	4
67	male	20 to 39	-	-	-	-	-	-	-	-	-	-	-	-	-	-	-	0	no	no	14.6	1.5	10.5	6.175	7.5	1	0	4
68	male	20 to 39	-	-	-	-	-	-	-	-	-	-	-	-	-	-	-	0	no	no	25	2	1	0.56	4.5	0	0	4
69	male	20 to 39	-	-	-	-	-	-	-	-	-	-	-	-	-	-	-	0	no	no	8.3	1	7.5	2.775	35	1	0.5	3.5
70	male	20 to 39	-	-	-	-	-	-	-	-	-	-	-	-	-	-	-	0	no	no	4.2	1	10	3.33	20.5	0	1	3
71	male	20 to 39	-	-	-	-	-	-	-	-	-	-	-	-	-	-	-	0	no	no	20.8	1.5	11.5	5	7	1	0	3
72	male	20 to 39	-	-	-	-	-	-	-	-	-	-	-	-	-	-	-	0	no	no	14.6	1	10	7.14	8	0	0	3
73	female	20 to 39	-	-	-	-	-	-	-	-	-	-	-	-	-	-	-	0	no	no	10.4	2	5.5	1.835	22.5	2	1	0
74	female	20 to 39	-	-	-	-	-	-	-	-	-	-	-	-	-	-	-	0	no	no	10.4	2	7	2.335	20	2	1	0
75	male	20 to 39	-	-	-	-	-	-	-	-	-	-	-	-	-	-	-	0	no	no	31.3	1	9	2.37	30	0.5	1	0
76	male	20 to 39	-	-	-	-	-	-	-	-	-	-	-	-	-	-	-	0	no	no	8.3	1	9.5	2.21	15.5	0	0.5	0
77	female	20 to 39	-	-	-	-	-	-	-	-	-	-	-	-	-	-	-	0	no	no	2.1	2	3	1.11	3.5	1	0	0
78	female	40 to 59	-	yes	-	-	-	-	-	-	-	-	yes	-	yes	-	yes	4	no	yes	20.8	2	5.5	2.2	18.5	0	0	4
79	female	40 to 59	-	-	-	-	-	yes	yes	-	-	-	yes	-	yes	-	-	4	no	no	12.5	2	7	5.38	17.5	0.5	0	2
80	female	40 to 59	-	-	yes	-	-	-	-	-	-	-	yes	yes	-	-	yes	4	no	yes	31.3	1	10.5	2.445	9	1	1.5	3
81	male	40 to 59	yes	-	-	-	-	-	-	-	-	-	-	-	yes	-	yes	3	no	yes	18.8	2	10.5	9.545	35	0	1	12
82	female	40 to 59	-	-	-	-	-	-	-	-	-	-	-	yes	yes	-	yes	3	no	no	16.7	2	5	1	8	1	1	6
83	female	40 to 59	-	-	-	-	-	-	-	-	-	-	yes	-	yes	-	yes	3	no	no	16.7	2	3.5	0.815	19	2	0	0
84	female	40 to 59	-	-	-	-	-	-	-	-	-	-	yes	-	yes	-	yes	3	yes	yes	14.6	2	3.5	0.875	7	1.5	2	6
85	female	40 to 59	-	-	-	-	-	-	-	-	yes	-	-	-	-	-	yes	2	no	yes	16.7	2	9.5	4.525	11	0	1	10
86	female	40 to 59	-	-	-	-	-	yes	-	-	-	-	-	yes	-	-	-	2	no	yes	16.7	1	12.5	3.79	17.5	0	1	8
87	male	40 to 59	-	-	-	-	-	-	-	-	-	-	yes	-	-	-	yes	2	no	yes	14.6	2	10	2.63	11	1	1	7
88	male	40 to 59	yes	-	-	-	-	-	-	-	-	-	-	-	-	-	yes	2	no	no	12.5	2	3	0.6	21.5	0	0	7
89	female	40 to 59	-	-	-	-	yes	-	-	-	-	-	-	-	-	-	yes	2	no	no	4.2	1	7.5	3.75	17.5	0	1	6
90	female	40 to 59	-	-	-	-	-	-	-	-	-	-	-	yes	-	-	yes	2	no	no	14.6	2	5.5	2.035	32.5	0	1	5
91	female	40 to 59	-	-	-	-	-	-	-	-	-	-	-	-	yes	-	yes	2	no	no	8.3	2	5.5	3.44	23	2	0	3
92	female	40 to 59	-	-	-	-	-	-	-	-	-	-	yes	yes	-	-	-	2	no	no	8.3	2	7.5	0.5	10	3	2	10
93	female	40 to 59	-	-	-	-	-	yes	-	-	-	-	-	-	-	-	yes	2	no	yes	41.7	3	3	0.4	20	0	1.5	8
94	female	40 to 59	-	-	-	-	-	-	-	-	-	-	-	-	yes	-	yes	2	no	no	4.2	2	4.5	0.75	7.5	0.5	0	8
95	male	40 to 59	-	-	-	-	-	-	-	-	-	-	yes	-	yes	-	-	2	no	no	6.3	1	5.5	2.2	10	2	1.5	4
96	male	40 to 59	yes	-	-	-	-	-	-	-	-	-	-	-	yes	-	-	2	no	yes	2.1	2	8	1.6	7.5	1.5	0.5	0.5
97	male	40 to 59	-	-	yes	-	-	-	-	-	-	-	-	-	yes	-	-	2	no	no	8.3	2	7	3.68	20	1	1	0
98	female	40 to 59	-	-	-	-	-	-	-	-	-	-	-	-	yes	-	yes	2	no	no	16.7	3	3	1.58	10	8	0	0
99	female	40 to 59	-	-	-	-	-	yes	-	-	-	-	-	-	-	-	yes	2	no	no	25	3	2	0.13	18	2.5	0	0
100	female	40 to 59	-	-	-	-	-	-	-	-	-	-	-	yes	-	-	yes	2	no	yes	39.6	2.5	11	7.855	4	2.5	0	0
101	female	40 to 59	yes	-	-	-	-	-	-	-	-	-	yes	-	-	-	-	2	no	no	27.1	2	3.5	0.815	4.5	2	0	0
102	female	40 to 59	-	-	-	-	yes	-	-	-	-	-	-	-	yes	-	-	2	no	no	0	2	8.5	3.4	11.5	0	0	0
103	male	40 to 59	-	-	-	-	-	-	-	-	-	-	-	-	yes	-	-	1	no	no	12.5	1.5	20	6.67	35	0	0	10
104	female	40 to 59	-	-	-	-	-	-	-	-	-	-	-	-	-	-	yes	1	no	no	14.6	1.5	5.5	2.75	25	1	1	8.5
105	male	40 to 59	-	-	-	-	-	-	-	yes	-	-	-	-	-	-	-	1	no	no	4.2	2	5	2.17	15	0	2	8
106	female	40 to 59	-	-	-	-	-	-	-	-	-	-	-	yes	-	-	-	1	no	yes	10.4	2	3.5	1.06	7	6	0	8
107	male	40 to 59	-	-	-	-	-	-	-	-	-	-	-	-	yes	-	-	1	no	no	8.3	2	7.5	5.355	27.5	1.5	0	8
108	male	40 to 59	-	-	-	-	-	-	-	-	-	-	-	-	-	-	yes	1	no	no	0	2	5	0.25	11.5	0	0	8
109	female	40 to 59	-	-	-	-	-	-	-	-	-	-	yes	-	-	-	-	1	no	no	16.7	1.5	2.5	1	5	1	0	3
110	male	40 to 59	-	-	yes	-	-	-	-	-	-	-	-	-	-	-	-	1	no	no	4.2	2	3.5	1.165	6	2.5	0.5	8
111	female	40 to 59	-	-	-	-	-	-	-	-	-	-	-	-	yes	-	-	1	no	no	4.2	2	3	3	11.5	0	0.5	8
112	female	40 to 59	-	-	-	-	-	-	-	-	-	-	yes	-	-	-	-	1	no	no	25	2	3.5	3.5	10	1	0	8
113	female	40 to 59	-	-	-	-	-	-	-	-	-	-	-	yes	-	-	-	1	no	no	6.3	2	4	3.08	12.5	0	0	8
114	female	40 to 59	-	-	-	-	-	-	-	-	-	-	-	-	yes	-	-	1	yes	no	12.5	2	4.5	2.645	8.5	0	0	7
115	male	40 to 59	-	-	yes	-	-	-	-	-	-	-	-	-	-	-	-	1	no	no	10.4	1.5	7.5	1.5	15.5	2	1.5	6
116	female	40 to 59	-	-	-	-	-	-	-	-	-	-	yes	-	-	-	-	1	no	yes	25	2	6	1.4	9	1	0	6
117	female	40 to 59	-	-	-	-	-	-	yes	-	-	-	-	-	-	-	-	1	no	no	4.2	1.5	6	2.22	27	0	1	5
118	female	40 to 59	-	-	-	-	-	-	-	-	-	-	yes	-	-	-	-	1	no	no	12.5	2	5.5	1.835	12.5	0	0	4.5
119	female	40 to 59	-	-	-	-	-	-	-	-	-	-	-	-	-	-	yes	1	no	yes	8.3	2	5	1	8	0	2	4
120	female	40 to 59	-	-	-	-	-	yes	-	-	-	-	-	-	-	-	-	1	no	no	33.3	2	7	3.045	22.5	0	1	4
121	female	40 to 59	yes	-	-	-	-	-	-	-	-	-	-	-	-	-	-	1	no	no	4.2	2	6.5	6.5	10	0.5	0	1
122	female	40 to 59	-	-	-	-	-	-	-	-	-	-	yes	-	-	-	-	1	no	no	6.3	2	5	0.67	16	1.5	1	0
123	male	40 to 59	-	-	-	-	-	-	-	-	-	-	-	-	-	-	yes	1	no	yes	29.2	2.5	2	0.53	7	2.5	0.5	0
124	male	40 to 59	-	-	-	-	-	-	-	-	-	-	-	-	yes	-	-	1	no	no	12.5	2	2	0.33	18.5	2	0	0
125	female	40 to 59	-	-	-	-	-	-	-	-	-	-	yes	-	-	-	-	1	no	no	31.3	2	9.5	2.875	9.5	1	0	0
126	female	40 to 59	-	-	-	-	-	-	-	-	-	-	-	-	-	-	-	0	no	no	16.7	2	7	4.67	20	1.5	1	12
127	male	40 to 59	-	-	-	-	-	-	-	-	-	-	-	-	-	-	-	0	no	no	8.3	1.5	7	1.845	9	0	0	8
128	female	40 to 59	-	-	-	-	-	-	-	-	-	-	-	-	-	-	-	0	no	no	4.2	2	10.5	5.25	8.5	0	0	6
129	female	40 to 59	-	-	-	-	-	-	-	-	-	-	-	-	-	-	-	0	no	no	22.9	2	6.5	0.865	35	3	0.5	5
130	female	40 to 59	-	-	-	-	-	-	-	-	-	-	-	-	-	-	-	0	no	no	20.8	2	5	3.575	19.5	0	2	4
131	female	40 to 59	-	-	-	-	-	-	-	-	-	-	-	-	-	-	-	0	no	yes	4.2	2	8.5	2.24	9.5	2	1	4
132	female	40 to 59	-	-	-	-	-	-	-	-	-	-	-	-	-	-	-	0	no	no	10.4	2	6.5	3.61	16.5	2.5	2	3
133	male	40 to 59	-	-	-	-	-	-	-	-	-	-	-	-	-	-	-	0	no	no	4.2	2	3.5	1.4	11	0	2	22
134	male	40 to 59	-	-	-	-	-	-	-	-	-	-	-	-	-	-	-	0	no	no	6.3	2	5	1.85	9	1	0	20
135	male	40 to 59	-	-	-	-	-	-	-	-	-	-	-	-	-	-	-	0	no	no	14.6	2	5.5	2.035	3.5	0	2.5	18
136	male	40 to 59	-	-	-	-	-	-	-	-	-	-	-	-	-	-	-	0	no	no	12.5	1	16	5.335	32.5	0.5	1	18
137	male	40 to 59	-	-	-	-	-	-	-	-	-	-	-	-	-	-	-	0	no	no	8.3	2	9	2.575	13.5	1.5	0	16.5
138	male	40 to 59	-	-	-	-	-	-	-	-	-	-	-	-	-	-	-	0	no	no	25	2	2.5	0.925	22.5	0.5	2	15
139	male	40 to 59	-	-	-	-	-	-	-	-	-	-	-	-	-	-	-	0	no	no	4.2	3	3	1.3	11.5	2.5	1.5	15
140	male	40 to 59	-	-	-	-	-	-	-	-	-	-	-	-	-	-	-	0	no	no	2.1	2	5.5	2.035	3	1.5	0	13
141	female	40 to 59	-	-	-	-	-	-	-	-	-	-	-	-	-	-	-	0	no	no	4.2	2	2	1.11	25.5	1.5	1	12
142	male	40 to 59	-	-	-	-	-	-	-	-	-	-	-	-	-	-	-	0	no	no	0	2	6	5	11	1.5	1	12
143	male	40 to 59	-	-	-	-	-	-	-	-	-	-	-	-	-	-	-	0	no	no	10.4	2	4.5	1.365	17	0	1	12
144	male	40 to 59	-	-	-	-	-	-	-	-	-	-	-	-	-	-	-	0	no	no	27.1	1.5	7	0.47	12	0	0	10.5
145	male	40 to 59	-	-	-	-	-	-	-	-	-	-	-	-	-	-	-	0	no	no	27.1	2	20	4.65	9	0	0	10
146	male	40 to 59	-	-	-	-	-	-	-	-	-	-	-	-	-	-	-	0	no	no	12.5	2.5	2.5	0.585	10	3	0.5	9.5
147	female	40 to 59	-	-	-	-	-	-	-	-	-	-	-	-	-	-	-	0	no	no	2.1	1.5	12	4.445	28	0.5	0	9
148	male	40 to 59	-	-	-	-	-	-	-	-	-	-	-	-	-	-	-	0	no	no	8.3	2	20	6.67	13.5	0.5	1.5	8
149	female	40 to 59	-	-	-	-	-	-	-	-	-	-	-	-	-	-	-	0	no	yes	14.6	2	5.5	1.67	15.5	3.5	1	8
150	male	40 to 59	-	-	-	-	-	-	-	-	-	-	-	-	-	-	-	0	no	no	4.2	2	3.5	0.235	5.5	0	1	8
151	male	40 to 59	-	-	-	-	-	-	-	-	-	-	-	-	-	-	-	0	no	no	16.7	2	6.5	1.97	6	1	0.5	8
152	female	40 to 59	-	-	-	-	-	-	-	-	-	-	-	-	-	-	-	0	no	no	12.5	2.5	3	0.1	11	3.5	0	8
153	male	40 to 59	-	-	-	-	-	-	-	-	-	-	-	-	-	-	-	0	no	no	4.2	2	4	2.35	30	1	0	8
154	male	40 to 59	-	-	-	-	-	-	-	-	-	-	-	-	-	-	-	0	no	no	0	1.5	9.5	5	19	1	0	8
155	male	40 to 59	-	-	-	-	-	-	-	-	-	-	-	-	-	-	-	0	no	no	22.9	2	7.5	2.775	10.5	1	0	8
156	male	40 to 59	-	-	-	-	-	-	-	-	-	-	-	-	-	-	-	0	no	no	4.2	1.5	12.5	2.91	10	1	0	8
157	male	40 to 59	-	-	-	-	-	-	-	-	-	-	-	-	-	-	-	0	no	no	12.5	1	15.5	4.7	5	0.5	0	8
158	male	40 to 59	-	-	-	-	-	-	-	-	-	-	-	-	-	-	-	0	no	no	18.8	2	5	3.85	12.5	0	0	8
159	male	40 to 59	-	-	-	-	-	-	-	-	-	-	-	-	-	-	-	0	no	no	27.1	2	5.5	4.585	7.5	0	0	8
160	male	40 to 59	-	-	-	-	-	-	-	-	-	-	-	-	-	-	-	0	no	no	20.8	3	7.5	7.5	1	7	2	7.5
161	male	40 to 59	-	-	-	-	-	-	-	-	-	-	-	-	-	-	-	0	no	no	20.8	3	1.5	0.79	2.5	8.5	1	7
162	female	40 to 59	-	-	-	-	-	-	-	-	-	-	-	-	-	-	-	0	no	no	12.5	2	3	1.67	30.5	3	0.5	7
163	male	40 to 59	-	-	-	-	-	-	-	-	-	-	-	-	-	-	-	0	no	no	18.8	2	6.5	6.5	14	2	0	7
164	female	40 to 59	-	-	-	-	-	-	-	-	-	-	-	-	-	-	-	0	no	yes	33.3	2	4.5	2.645	35	0.5	0	7
165	male	40 to 59	-	-	-	-	-	-	-	-	-	-	-	-	-	-	-	0	no	no	20.8	2	4.5	2.815	15.5	0	0	7
166	male	40 to 59	-	-	-	-	-	-	-	-	-	-	-	-	-	-	-	0	no	no	22.9	2	11	4.785	10	1.5	1	6.5
167	male	40 to 59	-	-	-	-	-	-	-	-	-	-	-	-	-	-	-	0	no	no	10.4	2	5.5	3.055	3.5	2	2	6
168	male	40 to 59	-	-	-	-	-	-	-	-	-	-	-	-	-	-	-	0	no	yes	4.2	1.5	15	3	13.5	0	0.5	6
169	male	40 to 59	-	-	-	-	-	-	-	-	-	-	-	-	-	-	-	0	no	no	10.4	3	5	0.835	2	4.5	0	6
170	female	40 to 59	-	-	-	-	-	-	-	-	-	-	-	-	-	-	-	0	no	no	20.8	2	8	3.2	16.5	2	0	6
171	female	40 to 59	-	-	-	-	-	-	-	-	-	-	-	-	-	-	-	0	no	yes	10.4	1.5	13	4.81	16.5	2	1.5	5
172	female	40 to 59	-	-	-	-	-	-	-	-	-	-	-	-	-	-	-	0	no	no	27.1	2.5	1	0.23	35	6.5	1	5
173	female	40 to 59	-	-	-	-	-	-	-	-	-	-	-	-	-	-	-	0	no	yes	18.8	2	10	7.69	7.5	1.5	0	5
174	male	40 to 59	-	-	-	-	-	-	-	-	-	-	-	-	-	-	-	0	no	no	10.4	1.5	8	4	9.5	1	0	5
175	male	40 to 59	-	-	-	-	-	-	-	-	-	-	-	-	-	-	-	0	no	no	14.6	2	5.5	3.93	8.5	1	1.5	4.5
176	female	40 to 59	-	-	-	-	-	-	-	-	-	-	-	-	-	-	-	0	no	yes	39.6	3	1	0.77	1	11	2	4
177	female	40 to 59	-	-	-	-	-	-	-	-	-	-	-	-	-	-	-	0	no	yes	16.7	2.5	2	0.95	10	3	2	4
178	female	40 to 59	-	-	-	-	-	-	-	-	-	-	-	-	-	-	-	0	no	no	8.3	2	3	0.79	30	2.5	2	4
179	female	40 to 59	-	-	-	-	-	-	-	-	-	-	-	-	-	-	-	0	no	no	8.3	2.5	7.5	1.975	6.5	2	2	4
180	female	40 to 59	-	-	-	-	-	-	-	-	-	-	-	-	-	-	-	0	no	yes	29.2	2	7	1.63	10	0.5	1	4
181	male	40 to 59	-	-	-	-	-	-	-	-	-	-	-	-	-	-	-	0	no	no	4.2	1.5	14	2.8	7.5	0	0.5	4
182	male	40 to 59	-	-	-	-	-	-	-	-	-	-	-	-	-	-	-	0	no	no	25	3	2	0.87	7	7.5	1	3
183	female	40 to 59	-	-	-	-	-	-	-	-	-	-	-	-	-	-	-	0	no	no	12.5	2.5	5.5	1.67	13.5	1.5	0.5	3
184	female	40 to 59	-	-	-	-	-	-	-	-	-	-	-	-	-	-	-	0	no	no	12.5	1.5	6	3.16	5.5	0.5	1	2
185	male	40 to 59	-	-	-	-	-	-	-	-	-	-	-	-	-	-	-	0	no	no	33.3	2	3	1.3	7.5	0	1	2
186	female	40 to 59	-	-	-	-	-	-	-	-	-	-	-	-	-	-	-	0	no	yes	6.3	2	4	1.33	2.5	5	2	1
187	female	40 to 59	-	-	-	-	-	-	-	-	-	-	-	-	-	-	-	0	no	no	27.1	2	14	2.33	3.5	2	1	0
188	male	40 to 59	-	-	-	-	-	-	-	-	-	-	-	-	-	-	-	0	yes	no	20.8	2	7.5	0.5	3	5	0	0
189	female	40 to 59	-	-	-	-	-	-	-	-	-	-	-	-	-	-	-	0	yes	yes	20.8	3	3	2.5	3.5	4.5	0	0
190	female	40 to 59	-	-	-	-	-	-	-	-	-	-	-	-	-	-	-	0	no	no	4.2	2	4.5	3	26	2.5	0	0
191	male	40 to 59	-	-	-	-	-	-	-	-	-	-	-	-	-	-	-	0	no	no	20.8	1.5	11.5	0.385	14	0	0	0
192	male	60 to 79	-	yes	yes	-	-	-	yes	yes	-	-	-	-	-	-	-	4	no	no	16.7	2	5	0.5	14.5	0.5	1.5	6
193	female	60 to 79	yes	-	yes	-	-	-	-	-	-	-	-	-	yes	-	yes	4	no	no	10.4	2	8.5	6.07	12.5	1	0	8
194	female	60 to 79	-	-	yes	-	-	-	-	-	-	-	-	yes	-	-	yes	3	no	yes	25	2	11.5	1.535	12	0.5	0	10
195	female	60 to 79	-	-	yes	-	-	-	-	-	-	-	yes	-	-	-	yes	3	no	yes	12.5	2	6	1.58	25.5	0	1	7
196	female	60 to 79	-	-	-	-	-	-	-	-	yes	-	yes	yes	-	-	-	3	no	no	29.2	3	2	0.2	10.5	5	0.5	6
197	female	60 to 79	-	-	-	-	-	yes	-	-	-	-	yes	yes	-	-	-	3	no	no	6.3	3	2	0.4	15.5	0.5	1	4
198	female	60 to 79	-	-	yes	-	-	-	-	-	-	-	yes	-	-	-	yes	3	yes	no	18.8	3	1	0.77	4.5	0.5	2	2
199	female	60 to 79	-	-	-	-	-	-	-	-	-	-	-	yes	yes	-	yes	3	no	yes	22.9	3	4	2.86	8.5	4	2	4
200	female	60 to 79	yes	-	-	-	-	yes	-	-	-	-	-	-	-	-	yes	3	no	no	4.2	3	5	1.52	35	7	1	3
201	female	60 to 79	-	-	-	-	-	-	-	-	-	-	-	yes	-	-	yes	2	no	yes	25	2	3.5	1.065	21.5	1.5	1.5	10
202	female	60 to 79	-	yes	yes	-	-	-	-	-	-	-	-	-	-	-	-	2	no	yes	12.5	1.5	8.5	1.7	26	0	1	4
203	female	60 to 79	-	-	-	-	-	yes	-	-	-	-	yes	-	-	-	-	2	no	no	16.7	2	5	4.17	10.5	1	2.5	2
204	male	60 to 79	yes	-	-	-	-	-	-	-	-	-	-	-	-	-	yes	2	no	no	25	2.5	8	7.275	2	6.5	1	1
205	female	60 to 79	-	-	-	-	-	-	-	-	-	-	yes	-	-	-	yes	2	no	no	12.5	2	4.5	0.6	34.5	2.5	0	12
206	female	60 to 79	-	-	-	-	-	-	-	-	-	-	yes	-	-	-	yes	2	no	no	27.1	2	20	4	6	1	0	10
207	female	60 to 79	-	-	yes	-	-	-	-	-	-	-	-	yes	-	-	-	2	no	yes	14.6	2	7	1.17	25	0	2	8
208	female	60 to 79	-	-	-	-	-	yes	yes	-	-	-	-	-	-	-	-	2	no	yes	10.4	2	3	1.2	7	0	1.5	8
209	male	60 to 79	-	-	-	-	-	-	-	-	-	-	yes	-	-	-	yes	2	no	no	12.5	2	4.5	2.5	5.5	1	1	8
210	female	60 to 79	-	-	yes	-	-	yes	-	-	-	-	-	-	-	-	-	2	no	yes	25	2.5	6.5	1.51	35	0.5	1	8
211	female	60 to 79	-	-	-	-	-	-	-	-	-	-	yes	-	-	-	yes	2	no	yes	20.8	2.5	3	0.7	15	0.5	1	8
212	female	60 to 79	-	-	-	-	-	-	-	-	-	-	-	yes	-	-	yes	2	yes	yes	29.2	3	1	0.59	3	4.5	0	8
213	female	60 to 79	-	-	yes	-	-	-	-	-	-	-	-	-	-	-	yes	2	no	yes	31.3	2	5.5	1.28	11	1	1	4
214	female	60 to 79	yes	-	-	-	-	-	-	-	-	-	-	yes	-	-	-	2	no	no	16.7	2	2.5	1	4.5	1	0	3
215	female	60 to 79	-	-	-	-	-	-	-	-	-	-	-	yes	-	yes	-	2	no	yes	8.3	2.5	2.5	0.925	17.5	1.5	1	2
216	female	60 to 79	-	-	-	-	-	-	-	-	-	-	yes	-	-	-	-	1	no	no	18.8	2	7.5	0.5	16.5	0.5	1	11
217	female	60 to 79	-	-	-	-	-	-	yes	-	-	-	-	-	-	-	-	1	no	yes	10.4	2	6	1.58	6.5	0	0	9
218	female	60 to 79	-	-	-	-	-	yes	-	-	-	-	-	-	-	-	-	1	no	yes	33.3	2.5	4.5	0.75	8	3	2	6
219	female	60 to 79	-	yes	-	-	-	-	-	-	-	-	-	-	-	-	-	1	no	yes	27.1	2	3	1	8.5	0.5	1	4
220	male	60 to 79	-	-	yes	-	-	-	-	-	-	-	-	-	-	-	-	1	no	no	14.6	2	7	2.335	7.5	1	2	1
221	male	60 to 79	-	-	-	-	-	-	-	-	-	-	-	-	yes	-	-	1	no	no	6.3	2	3	0.5	8	2	0	12
222	male	60 to 79	-	yes	-	-	-	-	-	-	-	-	-	-	-	-	-	1	no	no	8.3	2	2	1.54	1	3	1	10
223	female	60 to 79	-	yes	-	-	-	-	-	-	-	-	-	-	-	-	-	1	no	yes	22.9	2	2	0.465	8.5	2.5	1.5	9
224	female	60 to 79	-	-	-	-	-	-	-	-	-	-	yes	-	-	-	-	1	no	yes	33.3	3	4.5	1.5	31.5	4	1	8
225	female	60 to 79	-	-	-	-	-	-	-	-	-	-	yes	-	-	-	-	1	no	no	16.7	2	8.5	4.72	13.5	0	1	8
226	female	60 to 79	-	-	-	-	-	-	-	-	-	-	-	-	yes	-	-	1	no	yes	20.8	2	2.5	0.835	3	3.5	0.5	7
227	female	60 to 79	-	-	-	-	-	-	-	-	-	-	yes	-	-	-	-	1	no	yes	16.7	2	4.5	4.5	8.5	2	0.5	6
228	female	60 to 79	-	-	-	-	-	-	-	-	-	-	-	yes	-	-	-	1	no	yes	14.6	2	5	2.17	17	0	0.5	6
229	female	60 to 79	-	-	-	-	-	-	-	-	-	-	yes	-	-	-	-	1	no	no	4.2	2	6	2	35	1	0	6
230	male	60 to 79	-	-	-	-	-	-	-	yes	-	-	-	-	-	-	-	1	no	no	4.2	1.5	11	2.2	18.5	1	1.5	4.5
231	male	60 to 79	-	-	-	-	-	-	-	-	-	-	-	-	yes	-	-	1	no	yes	16.7	2	4.5	0.75	9.5	1.5	0.5	4
232	female	60 to 79	-	-	-	-	-	-	-	-	-	-	yes	-	-	-	-	1	no	no	6.3	1	6.5	1.97	23.5	1	0.5	3.5
233	female	60 to 79	-	-	-	-	-	-	-	-	-	-	-	-	-	-	yes	1	no	no	8.3	2	4.5	1.185	6	1.5	1.5	3
234	female	60 to 79	-	-	-	-	-	yes	-	-	-	-	-	-	-	-	-	1	no	no	4.2	2	4	0.53	5.5	0	0	2.5
235	male	60 to 79	-	-	yes	-	-	-	-	-	-	-	-	-	-	-	-	1	no	no	8.3	2	4.5	0.75	13.5	0	2	2
236	male	60 to 79	-	-	-	-	-	-	-	yes	-	-	-	-	-	-	-	1	no	no	10.4	2	6.5	3.095	18	0.5	3	1.5
237	female	60 to 79	-	yes	-	-	-	-	-	-	-	-	-	-	-	-	-	1	no	no	8.3	2	3	1.3	8.5	0.5	0.5	1
238	female	60 to 79	-	-	-	-	-	-	-	-	-	-	-	yes	-	-	-	1	no	no	16.7	1	13	0.865	27.5	0	1	0
239	male	60 to 79	-	yes	-	-	-	-	-	-	-	-	-	-	-	-	-	1	no	yes	12.5	2.5	2.5	2.5	2	1	0	0
240	female	60 to 79	-	-	-	-	-	yes	-	-	-	-	-	-	-	-	-	1	no	no	8.3	1	13	6.19	12.5	0.5	0	0
241	female	60 to 79	-	-	-	-	-	-	-	-	-	-	-	-	-	-	yes	1	no	no	6.3	1	7	1.17	16	0	0	0
242	female	60 to 79	-	-	-	-	-	yes	-	-	-	-	-	-	-	-	-	1	no	yes	2.1	1	10	2.63	10	0	0	0
243	male	60 to 79	-	-	-	-	-	-	-	-	-	-	-	-	-	-	-	0	no	no	4.2	1	20	9.52	8.5	0	0	16
244	female	60 to 79	-	-	-	-	-	-	-	-	-	-	-	-	-	-	-	0	no	yes	10.4	2	3.5	1.75	7.5	5	1.5	4.5
245	female	60 to 79	-	-	-	-	-	-	-	-	-	-	-	-	-	-	-	0	no	no	8.3	1	5	1.52	14	0	1	4
246	male	60 to 79	-	-	-	-	-	-	-	-	-	-	-	-	-	-	-	0	no	no	4.2	2	6.5	1.97	14.5	2	0	4
247	female	60 to 79	-	-	-	-	-	-	-	-	-	-	-	-	-	-	-	0	no	no	18.8	2	12.5	3.79	15.5	1.5	0.5	2.5
248	male	60 to 79	-	-	-	-	-	-	-	-	-	-	-	-	-	-	-	0	no	no	16.7	2	2	2	12	0.5	1.5	20.5
249	male	60 to 79	-	-	-	-	-	-	-	-	-	-	-	-	-	-	-	0	no	no	25	3	3	0.6	11.5	2	2.5	18.5
250	male	60 to 79	-	-	-	-	-	-	-	-	-	-	-	-	-	-	-	0	no	no	18.8	2	4	2.22	21.5	5.5	2.5	18
251	male	60 to 79	-	-	-	-	-	-	-	-	-	-	-	-	-	-	-	0	no	no	18.8	2	3	1.3	2.5	2	1	14
252	male	60 to 79	-	-	-	-	-	-	-	-	-	-	-	-	-	-	-	0	no	no	2.1	2	7.5	3.26	22.5	0	1	14
253	male	60 to 79	-	-	-	-	-	-	-	-	-	-	-	-	-	-	-	0	no	no	12.5	2	2	1.43	27.5	2	1	13
254	male	60 to 79	-	-	-	-	-	-	-	-	-	-	-	-	-	-	-	0	no	no	14.6	2	15	8.82	5	1	0.5	12.5
255	male	60 to 79	-	-	-	-	-	-	-	-	-	-	-	-	-	-	-	0	no	no	25	3	2	2	8	2.5	2	12
256	male	60 to 79	-	-	-	-	-	-	-	-	-	-	-	-	-	-	-	0	no	no	12.5	2	9	2.37	17.5	0.5	1.5	12
257	male	60 to 79	-	-	-	-	-	-	-	-	-	-	-	-	-	-	-	0	no	no	18.8	1.5	14	2.33	21	1	0	12
258	male	60 to 79	-	-	-	-	-	-	-	-	-	-	-	-	-	-	-	0	no	no	2.1	2	2.5	0.835	11	0	1.5	10
259	male	60 to 79	-	-	-	-	-	-	-	-	-	-	-	-	-	-	-	0	no	no	18.8	1.5	10.5	2.445	26.5	0.5	1	10
260	female	60 to 79	-	-	-	-	-	-	-	-	-	-	-	-	-	-	-	0	no	no	10.4	1.5	11	7.335	12.5	0	0.5	10
261	male	60 to 79	-	-	-	-	-	-	-	-	-	-	-	-	-	-	-	0	no	no	16.7	2	14.5	3.37	19.5	0.5	2.5	9
262	male	60 to 79	-	-	-	-	-	-	-	-	-	-	-	-	-	-	-	0	no	no	14.6	2	2	1.43	0	1	0.5	9
263	female	60 to 79	-	-	-	-	-	-	-	-	-	-	-	-	-	-	-	0	no	yes	31.3	2	2.5	2.5	11	0	0	9
264	male	60 to 79	-	-	-	-	-	-	-	-	-	-	-	-	-	-	-	0	no	no	18.8	3	2	0.95	35	2	2	8
265	male	60 to 79	-	-	-	-	-	-	-	-	-	-	-	-	-	-	-	0	no	no	25	2	2	0.8	25	0.5	2	8
266	female	60 to 79	-	-	-	-	-	-	-	-	-	-	-	-	-	-	-	0	no	yes	25	1.5	9.5	1.9	21	1	0.5	8
267	male	60 to 79	-	-	-	-	-	-	-	-	-	-	-	-	-	-	-	0	no	no	10.4	2	3	1.11	9	1	0.5	8
268	male	60 to 79	-	-	-	-	-	-	-	-	-	-	-	-	-	-	-	0	no	no	4.2	2.5	4	1.905	6.5	3	0	8
269	female	60 to 79	-	-	-	-	-	-	-	-	-	-	-	-	-	-	-	0	no	yes	31.3	2.5	2	0.47	8	2.5	0	8
270	male	60 to 79	-	-	-	-	-	-	-	-	-	-	-	-	-	-	-	0	no	no	8.3	2	5	2	14.5	0.5	0	8
271	female	60 to 79	-	-	-	-	-	-	-	-	-	-	-	-	-	-	-	0	no	no	20.8	2	3	1	8	0	0	8
272	male	60 to 79	-	-	-	-	-	-	-	-	-	-	-	-	-	-	-	0	no	no	25	2	3.5	0.585	14.5	5	2	7
273	male	60 to 79	-	-	-	-	-	-	-	-	-	-	-	-	-	-	-	0	no	no	16.7	3	3	1.3	6	5	1.5	7
274	male	60 to 79	-	-	-	-	-	-	-	-	-	-	-	-	-	-	-	0	no	no	6.3	2	8	4.21	8	0.5	0	7
275	male	60 to 79	-	-	-	-	-	-	-	-	-	-	-	-	-	-	-	0	no	no	18.8	2	5	1.515	8	0	0	7
276	male	60 to 79	-	-	-	-	-	-	-	-	-	-	-	-	-	-	-	0	no	no	20.8	2	4	0.8	8	0	0	7
277	male	60 to 79	-	-	-	-	-	-	-	-	-	-	-	-	-	-	-	0	no	no	6.3	3	3.5	1.4	25	7.5	0	6.5
278	male	60 to 79	-	-	-	-	-	-	-	-	-	-	-	-	-	-	-	0	no	no	10.4	1	15	7.895	16.5	0	1	6
279	male	60 to 79	-	-	-	-	-	-	-	-	-	-	-	-	-	-	-	0	no	no	16.7	2	2	1	7	4	0	6
280	male	60 to 79	-	-	-	-	-	-	-	-	-	-	-	-	-	-	-	0	no	no	27.1	2	3	2.31	10	1	0	6
281	female	60 to 79	-	-	-	-	-	-	-	-	-	-	-	-	-	-	-	0	no	no	6.3	1.5	6.5	3.25	6.5	1	0	6
282	male	60 to 79	-	-	-	-	-	-	-	-	-	-	-	-	-	-	-	0	no	no	0	2	3.5	2.06	21.5	0	0	6
283	male	60 to 79	-	-	-	-	-	-	-	-	-	-	-	-	-	-	-	0	no	no	8.3	2	2	0.33	10.5	0	1	4.5
284	female	60 to 79	-	-	-	-	-	-	-	-	-	-	-	-	-	-	-	0	no	yes	12.5	1	9	1.5	15.5	5	2	4
285	male	60 to 79	-	-	-	-	-	-	-	-	-	-	-	-	-	-	-	0	no	no	14.6	2	4.5	2.25	16	1	2	4
286	male	60 to 79	-	-	-	-	-	-	-	-	-	-	-	-	-	-	-	0	no	no	2.1	2	18.5	12.33	8	0	2	4
287	female	60 to 79	-	-	-	-	-	-	-	-	-	-	-	-	-	-	-	0	no	no	14.6	2	4	2.86	7.5	0	1	4
288	male	60 to 79	-	-	-	-	-	-	-	-	-	-	-	-	-	-	-	0	no	yes	2.1	2	4.5	3.75	6	1.5	0	4
289	female	60 to 79	-	-	-	-	-	-	-	-	-	-	-	-	-	-	-	0	no	yes	16.7	2	5	2.13	4	1	0	4
290	female	60 to 79	-	-	-	-	-	-	-	-	-	-	-	-	-	-	-	0	no	yes	25	2	4.5	4.5	7	1	0.5	3.5
291	male	60 to 79	-	-	-	-	-	-	-	-	-	-	-	-	-	-	-	0	no	yes	10.4	2	3.5	1.4	13	1	2	2
292	female	60 to 79	-	-	-	-	-	-	-	-	-	-	-	-	-	-	-	0	no	no	12.5	2	4	0.8	23.5	0.5	2	2
293	male	60 to 79	-	-	-	-	-	-	-	-	-	-	-	-	-	-	-	0	no	no	16.7	2	4.5	1.185	4.5	0.5	2	2
294	male	60 to 79	-	-	-	-	-	-	-	-	-	-	-	-	-	-	-	0	no	no	16.7	2	11.5	3.835	14.5	0	2	2
295	male	60 to 79	-	-	-	-	-	-	-	-	-	-	-	-	-	-	-	0	no	no	14.6	2	3.5	2.695	5	3	0	2
296	female	60 to 79	-	-	-	-	-	-	-	-	-	-	-	-	-	-	-	0	no	no	14.6	2	3	1.3	9.5	0.5	2	1.5
297	female	60 to 79	-	-	-	-	-	-	-	-	-	-	-	-	-	-	-	0	yes	yes	22.9	3	2	1.05	7.5	6.5	2	0
298	female	60 to 79	-	-	-	-	-	-	-	-	-	-	-	-	-	-	-	0	no	no	6.3	3	3.5	0.815	5	6	0.5	0
299	female	60 to 79	-	-	-	-	-	-	-	-	-	-	-	-	-	-	-	0	no	no	18.8	3	3	0.7	2	6	0	0
300	female	60 to 79	-	-	-	-	-	-	-	-	-	-	-	-	-	-	-	0	no	no	8.3	2	4	2	7.5	4	0	0
301	male	60 to 79	-	-	-	-	-	-	-	-	-	-	-	-	-	-	-	0	no	no	0	1	7	0.7	11	0	0	0
302	female	60 to 79	-	-	-	-	-	-	-	-	-	-	-	-	-	-	-	0	no	no	12.5	1.5	3.5	0.815	6	0	0	0
303	female	80 to 99	yes	-	yes	-	-	-	-	-	-	-	yes	-	yes	yes	-	5	no	no	16.7	2	4	1.735	17	1	0	2
304	female	80 to 99	yes	-	yes	-	-	-	-	-	-	-	yes	-	-	-	yes	4	no	yes	12.5	2	4	0.265	18.5	0	0	4
305	female	80 to 99	yes	-	-	-	-	yes	yes	-	-	-	yes	-	-	-	-	4	no	yes	22.9	2	2	0.33	9	1.5	0	0
306	female	80 to 99	-	-	yes	-	-	-	-	-	-	-	yes	-	yes	-	-	3	no	no	25	2	2.5	0.655	15.5	2	1	0
307	male	80 to 99	-	yes	-	-	-	-	-	-	-	-	yes	yes	-	-	-	3	no	no	14.6	1.5	9.5	2.88	20	1	1.5	8
308	male	80 to 99	yes	-	-	-	-	-	-	-	-	-	-	-	-	-	-	1	no	yes	29.2	3	3	0.79	25	4.5	1	4
309	female	80 to 99	-	yes	-	-	-	-	-	-	-	-	-	-	-	-	-	1	no	yes	14.6	2	3	3	2.5	1	1	8
310	female	80 to 99	-	-	yes	-	-	-	-	-	-	-	-	-	-	-	-	1	no	no	6.3	2	4	1.905	18	0	0	8
311	male	80 to 99	-	yes	-	-	-	-	-	-	-	-	-	-	-	-	-	1	no	yes	16.7	3	4	2.225	4.5	2	2	6
312	male	80 to 99	-	-	-	-	-	-	-	-	-	-	-	-	-	-	-	0	no	no	27.1	1	20	1.33	18	1	1	8
313	female	80 to 99	-	-	-	-	-	-	-	-	-	-	-	-	-	-	-	0	no	no	8.3	1	10	2.63	19	0	0	8
314	female	80 to 99	-	-	-	-	-	-	-	-	-	-	-	-	-	-	-	0	no	yes	29.2	2	3	2.31	3	1.5	2	6
315	male	80 to 99	-	-	-	-	-	-	-	-	-	-	-	-	-	-	-	0	no	no	18.8	1.5	9	5.625	17	0	0	5
316	female	80 to 99	-	-	-	-	-	-	-	-	-	-	-	-	-	-	-	0	no	no	4.2	2	5.5	3.235	21.5	2	2	4
317	female	80 to 99	-	-	-	-	-	-	-	-	-	-	-	-	-	-	-	0	no	yes	6.3	3	3	1	19.5	3	2	2
318	male	80 to 99	-	-	-	-	-	-	-	-	-	-	-	-	-	-	-	0	no	no	25	2	4	0.8	14	3.5	1	0
